# Supplementary material for: Telemetric Blood Pressure Assessment in Angiotensin II-Infused ApoE-/- Mice: 28 Day Natural History and Comparison to Tail-Cuff Measurements
Source: PLoS One. 2015 Jun 18;10(6):e0130723. doi: 10.1371/journal.pone.0130723 (PMC4472759; doi:10.1371/journal.pone.0130723)
Supplement: S14 File — (ZIP) [file pone.0130723.s014.zip]

Archive with 1 entries (1 files):
- DataSupplement3.mat
